# Supplementary material for: Coronary artery aneurysm and thrombosis associated myocardial infarction in a 24-year-old with multisystem inflammatory syndrome and human immunodeficiency virus: a case report
Source: Eur Heart J Case Rep. 2026 Apr 6;10(4):ytag242. doi: 10.1093/ehjcr/ytag242 (PMC13092970; doi:10.1093/ehjcr/ytag242)
Supplement: ytag242_Supplementary_Data [file ytag242_supplementary_data.zip]

Archive with 2 entries (2 files):
- Angiocines.mp4
- IVUS aneurysmal LAD.mp4
